# Supplementary material for: Athyrium haleakalae (Athyriaceae), a new rheophytic fern species from East Maui, Hawaiian Islands: with notes on its distribution, ecology, and conservation status
Source: PhytoKeys. 2017 Jan 19;(76):115–24. doi: 10.3897/phytokeys.76.11637 (PMC5301987; doi:10.3897/phytokeys.76.11637)
Supplement: XML Treatment for Athyrium haleakalae [file phytokeys.76.11637-treatment1.xml]

<!DOCTYPE tp:taxon-treatment
  PUBLIC "-//TaxonX//DTD Taxonomic Treatment Publishing DTD v0 20100105//EN" "tax-treatment-NSO.dtd">
<tp:taxon-treatment xmlns:tp="http://www.plazi.org/taxpub"><tp:treatment-meta><kwd-group><label>Taxon classification</label><kwd><named-content content-type="kingdom">Plantae</named-content></kwd><kwd><named-content content-type="order">Polypodiales</named-content></kwd><kwd><named-content content-type="family">Athyriaceae</named-content></kwd></kwd-group><mixed-citation publication-type="journal"><person-group><name><surname>Wood</surname><given-names>Kenneth R.</given-names></name><name><surname>Wagner</surname><given-names>Warren L.</given-names></name></person-group><article-title><italic><tp:taxon-name><tp:taxon-name-part taxon-name-part-type="genus">Athyrium</tp:taxon-name-part> <tp:taxon-name-part taxon-name-part-type="species">haleakalae</tp:taxon-name-part></tp:taxon-name></italic> (<tp:taxon-name><tp:taxon-name-part taxon-name-part-type="family">Athyriaceae</tp:taxon-name-part></tp:taxon-name>), a new rheophytic fern species from East Maui, Hawaiian Islands: with notes on its distribution, ecology, and conservation status</article-title><source>PhytoKeys</source><day>19</day><month>1</month><year>2017</year><volume>2017</volume><issue>76</issue><fpage>115</fpage><lpage>124</lpage><pub-id pub-id-type="doi">10.3897/phytokeys.76.11637</pub-id></mixed-citation></tp:treatment-meta><tp:nomenclature><tp:taxon-name>
            <tp:taxon-name-part taxon-name-part-type="genus">Athyrium</tp:taxon-name-part>
            <tp:taxon-name-part taxon-name-part-type="species">haleakalae</tp:taxon-name-part>
            <object-id xmlns:xlink="http://www.w3.org/1999/xlink" content-type="ipni" xlink:type="simple">urn:lsid:ipni.org:names:77159814-1</object-id>
          </tp:taxon-name><tp:taxon-authority>K.R. Wood &amp; W.L. Wagner</tp:taxon-authority><tp:taxon-status xmlns:xlink="http://www.w3.org/1999/xlink" xlink:type="simple">sp. nov.</tp:taxon-status><xref ref-type="fig" rid="F1">Figs 1</xref><xref ref-type="fig" rid="F4">, 4A</xref></tp:nomenclature><tp:treatment-sec sec-type="diagnosis" id="SECID0EMLAC"><title>Diagnosis.</title><p>
            <italic><tp:taxon-name><tp:taxon-name-part taxon-name-part-type="genus">Athyrium</tp:taxon-name-part> <tp:taxon-name-part taxon-name-part-type="species">haleakalae</tp:taxon-name-part></tp:taxon-name></italic> differs from the only previously known Hawaiian <italic><tp:taxon-name><tp:taxon-name-part taxon-name-part-type="genus">Athyrium</tp:taxon-name-part></tp:taxon-name></italic>, <italic><tp:taxon-name><tp:taxon-name-part taxon-name-part-type="genus">Athyrium</tp:taxon-name-part> <tp:taxon-name-part taxon-name-part-type="species">microphyllum</tp:taxon-name-part></tp:taxon-name></italic>, in having rhizomes 1–3 cm long and lanceolate blades <!--PageBreak--><!--PageBreak-->1- to 2-pinnate-pinnatifid, 3–8(–11) × 1–3(–4) cm, as compared to <italic><tp:taxon-name><tp:taxon-name-part taxon-name-part-type="genus">Athyrium</tp:taxon-name-part> <tp:taxon-name-part taxon-name-part-type="species">microphyllum</tp:taxon-name-part></tp:taxon-name></italic> with rhizomes (10–)15–30 cm long and ovate to ovate-triangular blades 3-pinnate-pinnatifid to 4-pinnate, 30–82 × 20–50 cm.</p><fig id="F1" position="float" orientation="portrait"><label>Figure 1.</label><caption><p>
          <italic><tp:taxon-name><tp:taxon-name-part taxon-name-part-type="genus">Athyrium</tp:taxon-name-part> <tp:taxon-name-part taxon-name-part-type="species">haleakalae</tp:taxon-name-part></tp:taxon-name></italic> K.R. Wood &amp; W.L. Wagner. <bold>A–B</bold> habit <bold>C</bold> detail of adaxial pinnule showing venation and fleshy spines <bold>D</bold> detail of abaxial pinnule showing range of sori shapes <bold>E–F</bold> lower stipe scales <bold>G</bold> rhizome scale. <bold>A–G</bold> from <italic>Perlman et al. 23964</italic> (<named-content xmlns:xlink="http://www.w3.org/1999/xlink" content-type="dwc:institutional_code" xlink:type="simple">BISH</named-content>, <named-content xmlns:xlink="http://www.w3.org/1999/xlink" content-type="dwc:institutional_code" xlink:type="simple">PTBG</named-content>, <named-content xmlns:xlink="http://www.w3.org/1999/xlink" content-type="dwc:institutional_code" xlink:type="simple">UC</named-content>, <named-content xmlns:xlink="http://www.w3.org/1999/xlink" content-type="dwc:institutional_code" xlink:type="simple">US</named-content>) (Illustration by Alice Tangerini).</p></caption><graphic xmlns:xlink="http://www.w3.org/1999/xlink" xlink:href="phytokeys-076-115-g001.jpg" position="float" orientation="portrait" xlink:type="simple" id="oo_118766.jpg"/></fig></tp:treatment-sec><tp:treatment-sec sec-type="material" id="SECID0EYOAC"><title>Type.</title><p>United States of America. Hawaiian Islands, East Maui: Ko‘olau Forest Reserve, west fork of Helele‘ike‘oha Stream, <named-content xmlns:xlink="http://www.w3.org/1999/xlink" content-type="dwc:verbatimCoordinates" xlink:type="simple"><named-content content-type="geo-json" specific-use="{&#34;type&#34;:&#34;Point&#34;,&#34;coordinates&#34;:[-156.089860,20.754050]}" id="NCID0EBPAC" xlink:type="simple">20°45'14.58"N; 156°5'23.496"W</named-content></named-content>, 1247 m elev., 28 May 2014, <italic>Perlman et al. 23964</italic>, (holotype: <named-content xmlns:xlink="http://www.w3.org/1999/xlink" content-type="dwc:institutional_code" xlink:type="simple">PTBG</named-content>-070914; isotypes: <named-content xmlns:xlink="http://www.w3.org/1999/xlink" content-type="dwc:institutional_code" xlink:type="simple">BISH</named-content>, <named-content xmlns:xlink="http://www.w3.org/1999/xlink" content-type="dwc:institutional_code" xlink:type="simple">UC</named-content>, <named-content xmlns:xlink="http://www.w3.org/1999/xlink" content-type="dwc:institutional_code" xlink:type="simple">US</named-content>).</p></tp:treatment-sec><tp:treatment-sec sec-type="description" id="SECID0ECAAE"><title>Description.</title><p>
            <italic>Lithophytic ferns</italic>. <italic>Rhizomes</italic> slender, erect to suberect, unbranched, radial, dark brown, 1–3 × 0.5–1.0 cm, closely set with roots and persistent, densely clothed by old stipe bases; scales covering rhizome tips, stramineous to dark brown, 2–4 × 1.0–1.5 mm, lanceate, margins entire, attenuate toward apex. <italic>Fronds</italic> 3–7 per rhizome; <italic>stipes</italic> medium brown, 20–50(–70) × 0.3–0.7 mm, swollen bases proximally thickened to 1 mm, well clothed with stramineous to dark brown basal scales 3.0–4.5 × 0.5–1.0 mm, sparser distally, thinning to glabrous; <italic>blades</italic> medium green, 1- to 2-pinnate-pinnatifid, 3–8(–11) × 1–3(–4) cm, lanceolate, <italic>rachises</italic> medium green to dark brown, glabrous, apex pinnatifid, acute, lobed ½ toward costae, <italic>pinnae</italic> 10–12 pair, lanceolate, alternate, petioled 1–2 mm, sessile near apex, fleshy spines 0.3–1.0 mm long on adaxial surface at bases of costae and costules, basal pinnae spaced 2–5(–8) mm, distal pinnae more closely spaced, not overlapping, lowest pinnae slightly re<!--PageBreak-->duced, second lowest pair usually largest, 0.7–2.0(–2.5) × 0.3–0.5(–0.8) cm, <italic>pinnules</italic>, lower with 6–8 pair, reduced distally, ovate to lanceolate, near alternate, serrate to lobed, veins 2–4 pairs in basal lobe, fewer pairs distally. <italic>Sori</italic> short linear, oblong, or J-shaped, 1.0–1.4 mm long, along acroscopic base of veinlets, 1(–2) per ultimate segment, <italic>indusia</italic> tan or brown, same shape as sori, entire, persistent.</p></tp:treatment-sec><tp:treatment-sec sec-type="etymology" id="SECID0E5AAE"><title>Etymology.</title><p>The new species is named after Haleakalā, East Maui, a massive, dormant shield volcano (3,057 m tall) and the only known location of <italic><tp:taxon-name><tp:taxon-name-part taxon-name-part-type="genus">Athyrium</tp:taxon-name-part> <tp:taxon-name-part taxon-name-part-type="species">haleakalae</tp:taxon-name-part></tp:taxon-name></italic>.</p></tp:treatment-sec><tp:treatment-sec sec-type="material" id="SECID0EOBAE"><title>Specimens examined.</title><p>
            <bold>United States. Hawaiian Islands, East Maui</bold>: Hana Forest Reserve, Mokulehua drainage basin, <italic><tp:taxon-name><tp:taxon-name-part taxon-name-part-type="genus">Metrosideros</tp:taxon-name-part></tp:taxon-name></italic>-<italic><tp:taxon-name><tp:taxon-name-part taxon-name-part-type="genus">Cheirodendron</tp:taxon-name-part></tp:taxon-name></italic>-<italic><tp:taxon-name><tp:taxon-name-part taxon-name-part-type="genus">Dicranopteris</tp:taxon-name-part></tp:taxon-name></italic> montane wet forest, dissected by riparian vegetation, 1195 m elev., 21 Aug 2013, <italic>Wood &amp; Oppenheimer 15624</italic> (<named-content xmlns:xlink="http://www.w3.org/1999/xlink" content-type="dwc:institutional_code" xlink:type="simple">BISH</named-content>, <named-content xmlns:xlink="http://www.w3.org/1999/xlink" content-type="dwc:institutional_code" xlink:type="simple">PTBG</named-content>, <named-content xmlns:xlink="http://www.w3.org/1999/xlink" content-type="dwc:institutional_code" xlink:type="simple">US</named-content>); <italic>loc. cit.</italic>, 1161 m elev., 21 Aug 2013, <italic>Oppenheimer et al. H81332</italic> (<named-content xmlns:xlink="http://www.w3.org/1999/xlink" content-type="dwc:institutional_code" xlink:type="simple">BISH</named-content>, <named-content xmlns:xlink="http://www.w3.org/1999/xlink" content-type="dwc:institutional_code" xlink:type="simple">PTBG</named-content>); Hana Forest Reserve, Kawakoe headwaters, 1183 m elev., 22 Aug 2013, <italic>Wood et al. 15637</italic> (<named-content xmlns:xlink="http://www.w3.org/1999/xlink" content-type="dwc:institutional_code" xlink:type="simple">PTBG</named-content>); <italic>loc. cit.</italic>, 1164 m elev., 22 Aug 2013, <italic>Wood et al. 15639</italic> (<named-content xmlns:xlink="http://www.w3.org/1999/xlink" content-type="dwc:institutional_code" xlink:type="simple">PTBG</named-content>, <named-content xmlns:xlink="http://www.w3.org/1999/xlink" content-type="dwc:institutional_code" xlink:type="simple">UC</named-content>); Ko‘olau Forest Reserve, west fork of Helele‘ike‘oha Stream, 1326 m elev., 28 May 2014, <italic>Oppenheimer et al. H51415</italic> (<named-content xmlns:xlink="http://www.w3.org/1999/xlink" content-type="dwc:institutional_code" xlink:type="simple">NY</named-content>, <named-content xmlns:xlink="http://www.w3.org/1999/xlink" content-type="dwc:institutional_code" xlink:type="simple">PTBG</named-content>); <italic>loc. cit.</italic>, 1367 m elev., 28 May 2014, <italic>Oppenheimer et al. H51418</italic> (<named-content xmlns:xlink="http://www.w3.org/1999/xlink" content-type="dwc:institutional_code" xlink:type="simple">MO</named-content>, <named-content xmlns:xlink="http://www.w3.org/1999/xlink" content-type="dwc:institutional_code" xlink:type="simple">PTBG</named-content>); <italic>loc. cit.</italic>, 1204 m elev., 29 May 2014, <italic>Oppenheimer et al. H51426</italic> (<named-content xmlns:xlink="http://www.w3.org/1999/xlink" content-type="dwc:institutional_code" xlink:type="simple">PTBG</named-content>, <named-content xmlns:xlink="http://www.w3.org/1999/xlink" content-type="dwc:institutional_code" xlink:type="simple">UC</named-content>); Haleakalā National Park, Kīpahulu Valley, south of Palikea Camp, 1280 m elev., 28 Aug 2014, <italic>Welton et al. 2359</italic> (<named-content xmlns:xlink="http://www.w3.org/1999/xlink" content-type="dwc:institutional_code" xlink:type="simple">HALE</named-content>).</p></tp:treatment-sec><tp:treatment-sec sec-type="key" id="SECID0EOFAE"><title>Key to <italic><tp:taxon-name><tp:taxon-name-part taxon-name-part-type="genus">Athyrium</tp:taxon-name-part></tp:taxon-name></italic> in the Hawaiian Islands</title><table-wrap content-type="key" position="anchor" orientation="portrait"><table id="TID0EJHAC" rules="all"><tbody><tr><td rowspan="1" colspan="1">1</td><td rowspan="1" colspan="1">Plants lithophytic; blades lanceolate 1- to 2-pinnate-pinnatifid, 3–8(–11) × 1–3(–4) cm</td><td rowspan="1" colspan="1">
                    <bold><italic><tp:taxon-name><tp:taxon-name-part taxon-name-part-type="genus">Athyrium</tp:taxon-name-part> <tp:taxon-name-part taxon-name-part-type="species">haleakalae</tp:taxon-name-part></tp:taxon-name></italic></bold>
                  </td></tr><tr><td rowspan="1" colspan="1">–</td><td rowspan="1" colspan="1">Plants mostly terrestrial; blades ovate to ovate-triangular 3-pinnate-pinnatifid to 4-pinnate, 30–82 × 20–50 cm</td><td rowspan="1" colspan="1">
                    <bold><italic><tp:taxon-name><tp:taxon-name-part taxon-name-part-type="genus">Athyrium</tp:taxon-name-part> <tp:taxon-name-part taxon-name-part-type="species">microphyllum</tp:taxon-name-part></tp:taxon-name></italic></bold>
                  </td></tr></tbody></table></table-wrap></tp:treatment-sec><tp:treatment-sec sec-type="distribution" id="SECID0ESHAE"><title>Distribution and ecology.</title><p>
            <italic><tp:taxon-name><tp:taxon-name-part taxon-name-part-type="genus">Athyrium</tp:taxon-name-part> <tp:taxon-name-part taxon-name-part-type="species">haleakalae</tp:taxon-name-part></tp:taxon-name></italic> has only been documented on the mountain of Haleakalā, East Maui, the third highest prominence in the Hawaiian archipelago at 3,057 m. The volcanic island of Maui is ca. 1.2 million years old (<xref ref-type="bibr" rid="B10">Price and Elliott-Fisk 2004</xref>) and has an area of ca. 1,884 km<sup>2</sup>. Hawaiian flowering plants on Maui include 518 plant taxa, with 422 endemic and 99 of those being single-island endemics (<xref ref-type="bibr" rid="B12">Sakai et al. 2002</xref>). Estimates on the number of endemic fern and lycophyte taxa on Maui vary only slightly (<xref ref-type="bibr" rid="B8">Palmer 2003</xref>, <xref ref-type="bibr" rid="B16">Vernon and Ranker 2013</xref>) and the present authors estimate there are 115, including five single-island endemics. <italic><tp:taxon-name><tp:taxon-name-part taxon-name-part-type="genus">Athyrium</tp:taxon-name-part> <tp:taxon-name-part taxon-name-part-type="species">haleakalae</tp:taxon-name-part></tp:taxon-name></italic> now represents the sixth single-island endemic fern or lycophyte taxon found on Maui. It is the tenth endemic athyrioid species in the Hawaiian Islands, and the second in that group that is restricted to a single island, the other being <italic><tp:taxon-name><tp:taxon-name-part taxon-name-part-type="genus">Deparia</tp:taxon-name-part> <tp:taxon-name-part taxon-name-part-type="species">cataracticola</tp:taxon-name-part></tp:taxon-name></italic> M. Kato, of Kaua‘i.</p><p>Since its discovery in August of 2013 ca. 300 plants of <italic><tp:taxon-name><tp:taxon-name-part taxon-name-part-type="genus">Athyrium</tp:taxon-name-part> <tp:taxon-name-part taxon-name-part-type="species">haleakalae</tp:taxon-name-part></tp:taxon-name></italic> have been observed in several headwater drainage systems of East Maui, namely Mokulehua and Kawakoe in the Hana Forest Reserve, Helele‘ike‘oha in the Koolau Forest Reserve, and Kīpahulu, near Palikea in Haleakalā National Park (Figure <xref ref-type="fig" rid="F2">2</xref>). Perhaps the com<!--PageBreak-->bination of its small size, remoteness of preferred habitat, and the extreme physical geography of its surroundings can explain why <italic><tp:taxon-name><tp:taxon-name-part taxon-name-part-type="genus">Athyrium</tp:taxon-name-part> <tp:taxon-name-part taxon-name-part-type="species">haleakalae</tp:taxon-name-part></tp:taxon-name></italic> has been overlooked to date. Modern access by helicopter and careful floristic inventories around large waterfalls and rugged plunge pools have led to its recent discovery by botanists of the <abbrev xmlns:xlink="http://www.w3.org/1999/xlink" content-type="institution" id="ABBRID0EEKAE" xlink:type="simple"><def><p><named-content xlink:type="simple" content-type="institution" xlink:href="http://grbio.org/institution/national-tropical-botanical-garden" id="NCID0EJKAE">National Tropical Botanical Garden</named-content> </p></def>(NTBG)</abbrev>, the <abbrev xmlns:xlink="http://www.w3.org/1999/xlink" content-type="institution" id="ABBRID0EUKAE" xlink:type="simple"><def><p>Maui Nui Plant Extinction Prevention Program </p></def>(PEPP)</abbrev>, and Haleakalā National Park. It is believed that the extent of occurrence for <italic><tp:taxon-name><tp:taxon-name-part taxon-name-part-type="genus">Athyrium</tp:taxon-name-part> <tp:taxon-name-part taxon-name-part-type="species">haleakalae</tp:taxon-name-part></tp:taxon-name></italic> may be greater than the four drainages reported here, and further research into similar habitats along adjacent drainage basins could lead to the discovery of additional colonies.</p><fig id="F2" position="float" orientation="portrait"><label>Figure 2.</label><caption><p>Map showing known distribution of <italic><tp:taxon-name><tp:taxon-name-part taxon-name-part-type="genus">Athyrium</tp:taxon-name-part> <tp:taxon-name-part taxon-name-part-type="species">haleakalae</tp:taxon-name-part></tp:taxon-name></italic>, East Maui, HI, with upper right red dot indicating colonies in the headwaters of Kawakoe and Mokulehua, upper left in Helele‘ike‘oha, and lower red in Kīpahulu, near Palikea.</p></caption><graphic xmlns:xlink="http://www.w3.org/1999/xlink" xlink:href="phytokeys-076-115-g002.jpg" position="float" orientation="portrait" xlink:type="simple" id="oo_118767.jpg"/></fig><p>The current distribution of <italic><tp:taxon-name><tp:taxon-name-part taxon-name-part-type="genus">Athyrium</tp:taxon-name-part> <tp:taxon-name-part taxon-name-part-type="species">haleakalae</tp:taxon-name-part></tp:taxon-name></italic> has an elevational range of 1,161–1,326 m. The dominant plant community of those regions is a <italic><tp:taxon-name><tp:taxon-name-part taxon-name-part-type="genus">Metrosideros</tp:taxon-name-part></tp:taxon-name></italic> Banks ex Gaertn. (<tp:taxon-name><tp:taxon-name-part taxon-name-part-type="family">Myrtaceae</tp:taxon-name-part></tp:taxon-name>)-<italic><tp:taxon-name><tp:taxon-name-part taxon-name-part-type="genus">Cheirodendron</tp:taxon-name-part></tp:taxon-name></italic> Nutt. ex Seem. (<tp:taxon-name><tp:taxon-name-part taxon-name-part-type="family">Araliaceae</tp:taxon-name-part></tp:taxon-name>) montane wet forest. Large colonies of matting ferns such as <italic><tp:taxon-name><tp:taxon-name-part taxon-name-part-type="genus">Dicranopteris</tp:taxon-name-part> <tp:taxon-name-part taxon-name-part-type="species">linearis</tp:taxon-name-part></tp:taxon-name></italic> (Brum. f.) Underw. and <italic><tp:taxon-name><tp:taxon-name-part taxon-name-part-type="genus">Diplopterygium</tp:taxon-name-part> <tp:taxon-name-part taxon-name-part-type="species">pinnatum</tp:taxon-name-part></tp:taxon-name></italic> (Kunze) Nakai (both <tp:taxon-name><tp:taxon-name-part taxon-name-part-type="family">Gleicheniaceae</tp:taxon-name-part></tp:taxon-name>) are associated with these forests, being especially expansive near forest borders where steep slopes drop down to deep dissecting streams. Observations to date indicate that <italic><tp:taxon-name><tp:taxon-name-part taxon-name-part-type="genus">Athyrium</tp:taxon-name-part> <tp:taxon-name-part taxon-name-part-type="species">haleakalae</tp:taxon-name-part></tp:taxon-name></italic> is an obligate rheophyte which prefers concave moss-matted basalt walls along the waterline of perennial streams, forming colonies over wet basalt rock faces especially under and around the ledges of waterfalls and hollows of large plunge pools <!--PageBreak-->(Figures <xref ref-type="fig" rid="F3">3</xref>, <xref ref-type="fig" rid="F4">4A</xref>). These stream sites average ca. 10–15 m broad and have exposed basalt bedrock and large strewn boulders. Associated ferns occurring with <italic><tp:taxon-name><tp:taxon-name-part taxon-name-part-type="genus">Athyrium</tp:taxon-name-part> <tp:taxon-name-part taxon-name-part-type="species">haleakalae</tp:taxon-name-part></tp:taxon-name></italic> include <italic><tp:taxon-name><tp:taxon-name-part taxon-name-part-type="genus">Athyrium</tp:taxon-name-part> <tp:taxon-name-part taxon-name-part-type="species">microphyllum</tp:taxon-name-part></tp:taxon-name></italic>, <italic><tp:taxon-name><tp:taxon-name-part taxon-name-part-type="genus">Cyclosorus</tp:taxon-name-part> <tp:taxon-name-part taxon-name-part-type="species">sandwicensis</tp:taxon-name-part></tp:taxon-name></italic> (Brack.) Copel. (<tp:taxon-name><tp:taxon-name-part taxon-name-part-type="family">Thelypteridaceae</tp:taxon-name-part></tp:taxon-name>), <italic><tp:taxon-name><tp:taxon-name-part taxon-name-part-type="genus">Selaginella</tp:taxon-name-part> <tp:taxon-name-part taxon-name-part-type="species">arbuscula</tp:taxon-name-part></tp:taxon-name></italic> (Kaulf.) Spring (<tp:taxon-name><tp:taxon-name-part taxon-name-part-type="family">Selaginellaceae</tp:taxon-name-part></tp:taxon-name>), and <italic><tp:taxon-name><tp:taxon-name-part taxon-name-part-type="genus">Hymenasplenium</tp:taxon-name-part> <tp:taxon-name-part taxon-name-part-type="species">unilaterale</tp:taxon-name-part></tp:taxon-name></italic> (Lam.) Hayata and <italic><tp:taxon-name><tp:taxon-name-part taxon-name-part-type="genus">Vandenboschia</tp:taxon-name-part> <tp:taxon-name-part taxon-name-part-type="species">davallioides</tp:taxon-name-part></tp:taxon-name></italic> (Gaudich.) Copel. (both <tp:taxon-name><tp:taxon-name-part taxon-name-part-type="family">Hymenophyllaceae</tp:taxon-name-part></tp:taxon-name>). Significantly, <italic><tp:taxon-name><tp:taxon-name-part taxon-name-part-type="genus">Athyrium</tp:taxon-name-part> <tp:taxon-name-part taxon-name-part-type="species">haleakalae</tp:taxon-name-part></tp:taxon-name></italic> grows in association with one of the rarest Hawaiian endemic rheophytes, <italic><tp:taxon-name><tp:taxon-name-part taxon-name-part-type="genus">Cyclosorus</tp:taxon-name-part> <tp:taxon-name-part taxon-name-part-type="species">boydiae</tp:taxon-name-part></tp:taxon-name></italic> (D.C. Eaton) W.H. Wagner.</p><fig id="F3" position="float" orientation="portrait"><label>Figure 3.</label><caption><p>Typical habitat of <italic><tp:taxon-name><tp:taxon-name-part taxon-name-part-type="genus">Athyrium</tp:taxon-name-part> <tp:taxon-name-part taxon-name-part-type="species">haleakalae</tp:taxon-name-part></tp:taxon-name></italic> around stream plunge pools, Hana Forest Reserve, East Maui, HI. Photo by K.R. Wood, 21 Aug 2013.</p></caption><graphic xmlns:xlink="http://www.w3.org/1999/xlink" xlink:href="phytokeys-076-115-g003.jpg" position="float" orientation="portrait" xlink:type="simple" id="oo_118768.jpg"/></fig><fig id="F4" position="float" orientation="portrait"><label>Figure 4.</label><caption><p>
          <bold>A</bold> Mature plants of <italic><tp:taxon-name><tp:taxon-name-part taxon-name-part-type="genus">Athyrium</tp:taxon-name-part> <tp:taxon-name-part taxon-name-part-type="species">haleakalae</tp:taxon-name-part></tp:taxon-name></italic>, showing habitat preference along concave hollow of stream, Hana Forest Reserve, East Maui, HI (22 Aug 2013, <italic>Wood &amp; Oppenheimer 15639</italic>) <bold>B</bold> Mature plant of <italic><tp:taxon-name><tp:taxon-name-part taxon-name-part-type="genus">Athyrium</tp:taxon-name-part> <tp:taxon-name-part taxon-name-part-type="species">microphyllum</tp:taxon-name-part></tp:taxon-name></italic>,﻿ showing terrestrial habitat preference, erect rhizome, and large size, Mohihi, Kaua‘i, HI (18 Dec 2014, <italic>Wood &amp; Flynn et al. 16175</italic>). Photos by K.R. Wood.</p></caption><graphic xmlns:xlink="http://www.w3.org/1999/xlink" xlink:href="phytokeys-076-115-g004.jpg" position="float" orientation="portrait" xlink:type="simple" id="oo_118769.jpg"/></fig><p>Adjacent riparian angiosperm vegetation, usually outside the rheophyte zone, includes <italic><tp:taxon-name><tp:taxon-name-part taxon-name-part-type="genus">Broussaisia</tp:taxon-name-part> <tp:taxon-name-part taxon-name-part-type="species">arguta</tp:taxon-name-part></tp:taxon-name></italic> Gaudich. (<tp:taxon-name><tp:taxon-name-part taxon-name-part-type="family">Hydrangeaceae</tp:taxon-name-part></tp:taxon-name>), numerous species of <italic><tp:taxon-name><tp:taxon-name-part taxon-name-part-type="genus">Clermontia</tp:taxon-name-part></tp:taxon-name></italic> Gaudich. and <italic><tp:taxon-name><tp:taxon-name-part taxon-name-part-type="genus">Cyanea</tp:taxon-name-part></tp:taxon-name></italic> Gaudich. (both <tp:taxon-name><tp:taxon-name-part taxon-name-part-type="family">Campanulaceae</tp:taxon-name-part></tp:taxon-name>), several species of <italic><tp:taxon-name><tp:taxon-name-part taxon-name-part-type="genus">Cyrtandra</tp:taxon-name-part></tp:taxon-name></italic> J.R. Forst. &amp; G. Forst. (<tp:taxon-name><tp:taxon-name-part taxon-name-part-type="family">Gesneriaceae</tp:taxon-name-part></tp:taxon-name>), <italic><tp:taxon-name><tp:taxon-name-part taxon-name-part-type="genus">Deschampsia</tp:taxon-name-part> <tp:taxon-name-part taxon-name-part-type="species">nubigena</tp:taxon-name-part></tp:taxon-name></italic> Hillebr. (<tp:taxon-name><tp:taxon-name-part taxon-name-part-type="family">Poaceae</tp:taxon-name-part></tp:taxon-name>), <italic><tp:taxon-name><tp:taxon-name-part taxon-name-part-type="genus">Dubautia</tp:taxon-name-part> <tp:taxon-name-part taxon-name-part-type="species">plantaginea</tp:taxon-name-part></tp:taxon-name></italic> Gaudich. and <italic><tp:taxon-name><tp:taxon-name-part taxon-name-part-type="genus">Dubautia</tp:taxon-name-part> <tp:taxon-name-part taxon-name-part-type="species">scabra</tp:taxon-name-part></tp:taxon-name></italic> (DC.) D.D. Keck (both <tp:taxon-name><tp:taxon-name-part taxon-name-part-type="family">Asteraceae</tp:taxon-name-part></tp:taxon-name>),﻿ <italic>Gunnera petaloïdea</italic> Gaudich. (<tp:taxon-name><tp:taxon-name-part taxon-name-part-type="family">Gunneraceae</tp:taxon-name-part></tp:taxon-name>), <italic><tp:taxon-name><tp:taxon-name-part taxon-name-part-type="genus">Kadua</tp:taxon-name-part> <tp:taxon-name-part taxon-name-part-type="species">affinis</tp:taxon-name-part></tp:taxon-name></italic> DC. and <italic><tp:taxon-name><tp:taxon-name-part taxon-name-part-type="genus">Kadua</tp:taxon-name-part> <tp:taxon-name-part taxon-name-part-type="species">axillaris</tp:taxon-name-part></tp:taxon-name></italic> (Wawra) W. L. Wagner &amp; Lorence (both <tp:taxon-name><tp:taxon-name-part taxon-name-part-type="family">Rubiaceae</tp:taxon-name-part></tp:taxon-name>), <italic><tp:taxon-name><tp:taxon-name-part taxon-name-part-type="genus">Labordia</tp:taxon-name-part> <tp:taxon-name-part taxon-name-part-type="species">venosa</tp:taxon-name-part></tp:taxon-name></italic> Sherff (<tp:taxon-name><tp:taxon-name-part taxon-name-part-type="family">Loganiaceae</tp:taxon-name-part></tp:taxon-name>), <italic><tp:taxon-name><tp:taxon-name-part taxon-name-part-type="genus">Machaerina</tp:taxon-name-part> <tp:taxon-name-part taxon-name-part-type="species">angustifolia</tp:taxon-name-part></tp:taxon-name></italic> (Gaudich.) T. Koyama (<tp:taxon-name><tp:taxon-name-part taxon-name-part-type="family">Cyperaceae</tp:taxon-name-part></tp:taxon-name>), <italic><tp:taxon-name><tp:taxon-name-part taxon-name-part-type="genus">Melicope</tp:taxon-name-part> <tp:taxon-name-part taxon-name-part-type="species">clusiifolia</tp:taxon-name-part></tp:taxon-name></italic> (A. Gray) T.G. Hartley &amp; B.C. Stone and <italic><tp:taxon-name><tp:taxon-name-part taxon-name-part-type="genus">Melicope</tp:taxon-name-part> <tp:taxon-name-part taxon-name-part-type="species">molokaiensis</tp:taxon-name-part></tp:taxon-name></italic> (Hillebr.) T.G. Hartley &amp; B.C. Stone (both <tp:taxon-name><tp:taxon-name-part taxon-name-part-type="family">Rutaceae</tp:taxon-name-part></tp:taxon-name>), <italic><tp:taxon-name><tp:taxon-name-part taxon-name-part-type="genus">Myrsine</tp:taxon-name-part> <tp:taxon-name-part taxon-name-part-type="species">sandwicensis</tp:taxon-name-part></tp:taxon-name></italic> A. DC. (<tp:taxon-name><tp:taxon-name-part taxon-name-part-type="family">Primulaceae</tp:taxon-name-part></tp:taxon-name>), <italic><tp:taxon-name><tp:taxon-name-part taxon-name-part-type="genus">Nertera</tp:taxon-name-part> <tp:taxon-name-part taxon-name-part-type="species">granadensis</tp:taxon-name-part></tp:taxon-name></italic> (Mutis) Druce (<tp:taxon-name><tp:taxon-name-part taxon-name-part-type="family">Rubiaceae</tp:taxon-name-part></tp:taxon-name>), <italic><tp:taxon-name><tp:taxon-name-part taxon-name-part-type="genus">Phyllostegia</tp:taxon-name-part> <tp:taxon-name-part taxon-name-part-type="species">ambigua</tp:taxon-name-part></tp:taxon-name></italic> (A. Gray) Hillebr. (<tp:taxon-name><tp:taxon-name-part taxon-name-part-type="family">Lamiaceae</tp:taxon-name-part></tp:taxon-name>), <italic><tp:taxon-name><tp:taxon-name-part taxon-name-part-type="genus">Polyscias</tp:taxon-name-part> <tp:taxon-name-part taxon-name-part-type="species">oahuensis</tp:taxon-name-part></tp:taxon-name></italic> (A. Gray) Lowry &amp; G.M. Plunkett (<tp:taxon-name><tp:taxon-name-part taxon-name-part-type="family">Araliaceae</tp:taxon-name-part></tp:taxon-name>), <italic><tp:taxon-name><tp:taxon-name-part taxon-name-part-type="genus">Scaevola</tp:taxon-name-part> <tp:taxon-name-part taxon-name-part-type="species">chamissoniana</tp:taxon-name-part></tp:taxon-name></italic> Gaudich. (<tp:taxon-name><tp:taxon-name-part taxon-name-part-type="family">Goodeniaceae</tp:taxon-name-part></tp:taxon-name>), ﻿and <italic><tp:taxon-name><tp:taxon-name-part taxon-name-part-type="genus">Vaccinium</tp:taxon-name-part> <tp:taxon-name-part taxon-name-part-type="species">dentatum</tp:taxon-name-part></tp:taxon-name></italic> Sm. (<tp:taxon-name><tp:taxon-name-part taxon-name-part-type="family">Ericaceae</tp:taxon-name-part></tp:taxon-name>).</p><!--PageBreak--><p>Pigs (<italic><tp:taxon-name><tp:taxon-name-part taxon-name-part-type="genus">Sus</tp:taxon-name-part> <tp:taxon-name-part taxon-name-part-type="species">scrofa</tp:taxon-name-part></tp:taxon-name></italic> L.), landslides, and invasive weeds such as <italic><tp:taxon-name><tp:taxon-name-part taxon-name-part-type="genus">Ageratina</tp:taxon-name-part> <tp:taxon-name-part taxon-name-part-type="species">adenophora</tp:taxon-name-part></tp:taxon-name></italic> (Spreng.) R.M. King &amp; H. Rob. (<tp:taxon-name><tp:taxon-name-part taxon-name-part-type="family">Asteraceae</tp:taxon-name-part></tp:taxon-name>), <italic><tp:taxon-name><tp:taxon-name-part taxon-name-part-type="genus">Axonopus</tp:taxon-name-part> <tp:taxon-name-part taxon-name-part-type="species">fissifolius</tp:taxon-name-part></tp:taxon-name></italic> (Raddi) Kuhlm. and <italic><tp:taxon-name><tp:taxon-name-part taxon-name-part-type="genus">Paspalum</tp:taxon-name-part> <tp:taxon-name-part taxon-name-part-type="species">urvillei</tp:taxon-name-part></tp:taxon-name></italic> Steud. (both <tp:taxon-name><tp:taxon-name-part taxon-name-part-type="family">Poaceae</tp:taxon-name-part></tp:taxon-name>), <italic><tp:taxon-name><tp:taxon-name-part taxon-name-part-type="genus">Juncus</tp:taxon-name-part> <tp:taxon-name-part taxon-name-part-type="species">planifolius</tp:taxon-name-part></tp:taxon-name></italic> R. Br. (<tp:taxon-name><tp:taxon-name-part taxon-name-part-type="family">Juncaceae</tp:taxon-name-part></tp:taxon-name>), <italic><tp:taxon-name><tp:taxon-name-part taxon-name-part-type="genus">Hedychium</tp:taxon-name-part> <tp:taxon-name-part taxon-name-part-type="species">gardnerianum</tp:taxon-name-part></tp:taxon-name></italic> Ker Gawl. (<tp:taxon-name><tp:taxon-name-part taxon-name-part-type="family">Zingiberaceae</tp:taxon-name-part></tp:taxon-name>), and <italic><tp:taxon-name><tp:taxon-name-part taxon-name-part-type="genus">Tibouchina</tp:taxon-name-part> <tp:taxon-name-part taxon-name-part-type="species">herbacea</tp:taxon-name-part></tp:taxon-name></italic> (DC.) Cogn. (<tp:taxon-name><tp:taxon-name-part taxon-name-part-type="family">Melastomataceae</tp:taxon-name-part></tp:taxon-name>) threaten the immediate habitat of <italic><tp:taxon-name><tp:taxon-name-part taxon-name-part-type="genus">Athyrium</tp:taxon-name-part> <tp:taxon-name-part taxon-name-part-type="species">haleakalae</tp:taxon-name-part></tp:taxon-name></italic>.</p></tp:treatment-sec><tp:treatment-sec sec-type="conservation status" id="SECID0EB6AE"><title>Conservation status.</title><p>
            <italic>IUCN Red List Category.</italic> When evaluating the conservation status of <italic><tp:taxon-name><tp:taxon-name-part taxon-name-part-type="genus">Athyrium</tp:taxon-name-part> <tp:taxon-name-part taxon-name-part-type="species">haleakalae</tp:taxon-name-part></tp:taxon-name></italic> utilizing the World Conservation Union (IUCN) criteria for endangerment (<xref ref-type="bibr" rid="B3">IUCN 2001</xref>), <italic><tp:taxon-name><tp:taxon-name-part taxon-name-part-type="genus">Athyrium</tp:taxon-name-part> <tp:taxon-name-part taxon-name-part-type="species">haleakalae</tp:taxon-name-part></tp:taxon-name></italic> falls into the <abbrev xmlns:xlink="http://www.w3.org/1999/xlink" id="ABBRID0ECAAG" xlink:type="simple"><def><p>Critically Endangered </p></def>(CR)</abbrev> category, which designates this species as facing the highest risk of extinction in the wild. Our formal evaluation can be summarized by the following IUCN hierarchical alphanumeric coding system of criteria and subcriteria: <abbrev xmlns:xlink="http://www.w3.org/1999/xlink" xlink:title="Critically Endangered" id="ABBRID0EMAAG" xlink:type="simple">CR</abbrev> B1ab(i,ii,iii,v)+2ab(i,ii,iii,v), which reflects a wild population of ca. 300 individuals, an <abbrev xmlns:xlink="http://www.w3.org/1999/xlink" id="ABBRID0ETAAG" xlink:type="simple"><def><p>Extent of Occurrence </p></def>(EOO)</abbrev> of 4.3 km<sup>2</sup>, and an <abbrev xmlns:xlink="http://www.w3.org/1999/xlink" id="ABBRID0E2AAG" xlink:type="simple"><def><p>Area of Occupancy </p></def>(AOO)</abbrev> of less than 1 km<sup>2</sup>. Ecosystem trends on the mountain of Haleakalā also indicate that <italic><tp:taxon-name><tp:taxon-name-part taxon-name-part-type="genus">Athyrium</tp:taxon-name-part> <tp:taxon-name-part taxon-name-part-type="species">haleakalae</tp:taxon-name-part></tp:taxon-name></italic> is subject to an inferred decline in its area of occupancy, in addition to a decline in the extent and quality of its habitat and number of mature individuals. It should be noted that <italic><tp:taxon-name><tp:taxon-name-part taxon-name-part-type="genus">Athyrium</tp:taxon-name-part> <tp:taxon-name-part taxon-name-part-type="species">haleakalae</tp:taxon-name-part></tp:taxon-name></italic> is currently being cultivated by the Hawai‘i State Division of Forestry and Wildlife at their Olinda Rare Plant Facility on East Maui.</p></tp:treatment-sec><ref-list><ref id="B10"><mixed-citation xmlns:xlink="http://www.w3.org/1999/xlink" xlink:type="simple">
          <person-group><name name-style="western"><surname>Price</surname><given-names>JP</given-names></name><name name-style="western"><surname>Elliott-Fisk</surname><given-names>D</given-names></name></person-group> (<year>2004</year>) <article-title>Topographic History of the Maui Nui Complex, Hawai`i, and Its Implications for Biogeography.</article-title> <source>Pacific Science</source> <volume>58</volume>: <fpage>27</fpage>–<lpage>45</lpage>. <ext-link xlink:type="simple" ext-link-type="doi" xlink:href="10.1353/psc.2004.0008">https://doi.org/10.1353/psc.2004.0008</ext-link></mixed-citation></ref><ref id="B12"><mixed-citation xmlns:xlink="http://www.w3.org/1999/xlink" xlink:type="simple">
          <person-group><name name-style="western"><surname>Sakai</surname><given-names>AK</given-names></name><name name-style="western"><surname>Wagner</surname><given-names>WL</given-names></name><name name-style="western"><surname>Mehrhoff</surname><given-names>LA</given-names></name></person-group> (<year>2002</year>) <article-title>Patterns of Endangerment in the Hawaiian Flora.</article-title> <source>Systematic Biology</source> <volume>51</volume>: <fpage>276</fpage>–<lpage>302</lpage>. <ext-link xlink:type="simple" ext-link-type="doi" xlink:href="10.1080/10635150252899770">https://doi.org/10.1080/10635150252899770</ext-link></mixed-citation></ref><ref id="B8"><mixed-citation xmlns:xlink="http://www.w3.org/1999/xlink" xlink:type="simple">
          <person-group><name name-style="western"><surname>Palmer</surname><given-names>DD</given-names></name></person-group> (<year>2003</year>) <source>Hawai‘i’s ferns and fern allies</source>. <publisher-name>University of Hawai‘i Press</publisher-name>, <publisher-loc>Honolulu</publisher-loc>.</mixed-citation></ref><ref id="B16"><mixed-citation xmlns:xlink="http://www.w3.org/1999/xlink" xlink:type="simple">
          <person-group><name name-style="western"><surname>Vernon</surname><given-names>AL</given-names></name><name name-style="western"><surname>Ranker</surname><given-names>TA</given-names></name></person-group> (<year>2013</year>) <article-title>Current status of the ferns and lycophytes of the Hawaiian Islands.</article-title> <source>American Fern Journal</source> <volume>103</volume>: <fpage>59</fpage>–<lpage>111</lpage>. <ext-link xlink:type="simple" ext-link-type="doi" xlink:href="10.1640/0002-8444-103.2.59">https://doi.org/10.1640/0002-8444-103.2.59</ext-link></mixed-citation></ref><ref id="B3"><mixed-citation xmlns:xlink="http://www.w3.org/1999/xlink" xlink:type="simple">
          <institution xlink:type="simple">IUCN</institution> (<year>2001</year>) <source>IUCN Red List Categories and Criteria Version 3.1</source>. <comment>Prepared by the IUCN Criteria Review Working Group</comment>. <publisher-name>IUCN</publisher-name>, <publisher-loc>Cambridge</publisher-loc>.</mixed-citation></ref></ref-list></tp:taxon-treatment>
